# Supplementary material for: A quantitative CT parameter for the assessment of pulmonary oedema in patients with acute respiratory distress syndrome
Source: PLoS One. 2020 Nov 12;15(11):e0241590. doi: 10.1371/journal.pone.0241590 (PMC7660563; doi:10.1371/journal.pone.0241590)
Supplement: S1 Data — Abbreviations: SD = standard deviation; BSA = body surface area; FiO2 = fraction of inspiratory oxygen; PaO2 = arterial partial pressure of oxygen; IBW = ideal body weight; PEEP = positive end-expiratory pressure; Ppeak = peak (inspiratory) pressure; Pdrive = driving pressure; Pmean = mean pressure; Pplat = plateau pressure; SV = stroke volume; SVI = stroke volume index; SVRI = systemic vascular resistance index; CO = cardiac output; CI = cardiac index; ITBV = intrathoracic blood volume; ITBVI = intrathoracic blood volume index; EVLW = extravascular lung water; EVLWI = extravascular lung water index; BE = base excess; CaO2 = arterial concentration of oxygen; PAO2 = alveolar partial pressure of oxygen; AaDO2 = alveolar-arterial oxygen gradient. *Calculations and correlations were conducted in mmHg (1mmHg ≈ 133.32 Pa) and cmH2O (1cmH2O ≈ 98.07 Pa). (XLSX) [file pone.0241590.s003.xlsx]

## Sheet: Tabelle1
patient	sex	cause_of_ARDS	excess lung weight	inflated tissue [%]	FiO2_CT	PaO2_CT	PaO2/FiO2_CT	EVLW	SOFA_lung_mean	SOFA_cv_mean	SOFA_mean	SAPS_mean	ARDS severity	survival	tidal_volume/kg_ibw	ICU LOS	PEEP	Ppeak	Pdrive	Pmean	Pplat
1	f	pneumonia	-352.239	92.7	30	89.1	297	1057	1.92	2.71	4.64	33.3571	moderate	y	6.06061	14	7.13821	20.3949	9.17769	10.1974	16.3159
2	f	pneumonia	397.527	91.8	35	70.1	200.286	820	2.4	1.27	4.07	21.5333	moderate	y	5.68958	15	20.3943	34.6704	9.17745	23.4535	29.5718
3	m	aspiration	182.523	92.3	60	79	131.667	796	2.53	3.47	12.65	50	moderate	y	5.7273	17	9.99322	26.5126	15.9076	15.2957	25.9008
4	m	aspiration	676.948	79.2	30	80	266.667	674	2.53	3.47	12.65	50	moderate	y	6.0642	17	8.9735	24.4732	15.9076	14.276	24.8811
5	m	sepsis	341.157	79.5	30	67	223.333	718	2.41	1.26	7.26	29.8571	moderate	y	5.64858	28	22.0259	37.7295	10.4011	25.4929	32.427
6	m	pneumonia	817.55	59.2	70	77.9	111.286	1663	3.8	0	5.85	42.0476	severe	n	6.02273	21	13.2563	27.5323	9.17745	16.3155	22.4338
7	m	pneumonia	1501.11	52.54	70	62.1	88.7143	1237	3.8	0	5.85	42.0476	severe	n	6.02273	21	13.9701	32.6309	15.1326	19.3746	29.1027
8	m	pneumonia	232.377	76.7	80	96.7	120.875	621	2.5	1.5	4	22.75	moderate	y	5.63275	4	11.2169	35.6901	15.2957	16.3155	26.5126
9	m	pneumonia	495.099	64.44	50	79	158	582	2.74	3.04	8.41	37.8889	moderate	y	4.49606	27	10.1972	37.7295	18.3549	16.3155	28.5521
10	m	sepsis	1395.92	35.05	35	82	234.286	690	2.08	1.25	6.58	32.2727	severe	y	6.36209	11	6.1183	12.2366	5.71041	8.15773	11.8287
11	m	aspiration	1244.72	70.3	50	201	402		4	3.73	16.68	44.087	moderate	n	9.34638	23	16.0095	22.4338	7.03604	18.3549	23.0456
12	f	sepsis	1648.1	49.8	50	90.6	181.2	435	2	4	10	36	moderate	n	5.67614	2	10.1972	18.3549	7.64787	12.7465	17.845
13	f	sepsis	115.246	74.3	40	68	170	759	3.87	0	7.94	27.7419	moderate	n	5.22575	31	9.99322	23.4535	15.9076	15.2957	25.9008
14	f	sepsis	-86.2917	83.5	30	95	316.667	759	3.87	0	7.94	27.7419	moderate	n	6.06876	31	9.99322	23.4535	9.78928	13.2563	19.7825
15	m	aspiration	401.092	89.8	50	82.1	164.2	836	2.51	2.24	8.43	36.1795	moderate	y	6.37701	39	16.0095	32.6309	10.0952	19.3746	26.1047
16	m	sepsis	1523.27	41.5	40	62	155	1524	3.57	2.97	12.31	49.2632	mild	n	6.05877	57	17.947	32.6309	10.4011	21.414	28.3481
17	m	sepsis	954.257	66.7	60	64	106.667	1090	3.57	2.97	12.31	49.2632	moderate	y	6.43744	57	12.1346	31.6112	14.0721	16.8253	26.2067
18	m	pneumonia	1602.87	56.3	80	169	211.25	1591	2.67	3.44	11.51	41.186	severe	y	6.73129	43	12.0327	33.6506	18.9667	18.3549	30.9994
19	m	pneumonia	1385.83	62.3	70	105	150	920	2.86	3.86	15.27	54.0476	moderate	n	6.81653	21	8.9735	28.5521	18.5588	14.276	27.5323
20	m	sepsis	424.609	80.3	85	75	88.2353	724	2.74	1.66	5.82	34.2973	severe	y	6.02358	37	13.9701	34.6704	16.2135	19.3746	30.1836
21	m	pneumonia	2930.97	52	40	75	187.5	2507	4	3.8	21	60.25	moderate	n	4.9599	20	19.9864	31.6112	7.34196	22.4338	27.3284
22	m	pneumonia	2826.93	61.1	40	63.8	159.5	2108	4	3.8	21	60.25	moderate	n	2.83423	20	19.9864	28.5521	7.34196	22.4338	27.3284
23	f	aspiration	637.995	87.8	70	72	102.857	911	4	4	14.55	49.4167	severe	n	7.11058	12	16.0095	44.8675	22.3318	23.4535	38.3413
24	m	near drowning	664.803	95.6	30	79	263.333	824	1.43	2.14	5.86	22.6667	moderate	y	6.91507	6	13.9701	30.5915	16.2135	19.3746	30.1836
25	f	pneumonia	826.381	75.6	45	87.9	195.333	847	3.05	2.86	12.18	43.8636	moderate	n	5.81852	22	13.9701	25.4929	13.1543	18.3549	27.1245
26	m	sepsis	1028.72	66.8	50	85	170	1123	2.6	0.6	5.2	29.7	severe	y	5.78064	10	12.0327	24.983	12.8484	16.3155	24.8811
27	f	pneumonia	947.291	34.7	40	93	232.5	735	3.89	0.63	11.89	36.4444	mild	n	4.17833	18	13.9701	34.1605	17.7431	19.8845	31.7132
28	m	pneumonia	416.457	74.6	50	88	176		2.33	0	5	46.2857	moderate	y	5.3251	7	9.99322	25.4929	25.085	18.3549	35.0782
